# Supplementary material for: Spectrophotometry assays to determine G6PD activity from Trinity Biotech and Pointe Scientific G6PD show good correlation
Source: BMC Res Notes. 2018 Dec 4;11:855. doi: 10.1186/s13104-018-3964-7 (PMC6278131; doi:10.1186/s13104-018-3964-7)
Supplement: Supplementary file 1 — Additional file 1. Database with all relevant information [file 13104_2018_3964_MOESM1_ESM.xls]

## Sheet: Sheet2
ID	Sex	Hb (gdL)	PS1 (U/dL)	PS2 (U/dL)	Trinity1 (U/dL)	Trinity2 (U/dL)	PS1 (U/gHb)	PS2 (U/gHb)	Trinity1 (U/gHb)	Trinity2 (U/gHb)
1	F	12.1	108.103	107.523	119.814	99.6834	8.93415	8.88616	9.90195	8.2383
2	F	11.6	123.782	118.846	106.168	117.201	10.6708	10.2453	9.15238	10.1035
3	F	13.5	15.1945	14.3234	14.3234	19.5496	1.12552	1.061	1.061	1.44812
4	F	14.3	74.0367	63.4877	61.3585	66.9718	5.17739	4.4397	4.29081	4.68334
5	F	14.8	159.784	155.429	148.267	141.879	10.7962	10.5019	10.018	9.58645
6	F	15.9	117.975	114.684	99.4898	114.588	7.4198	7.21285	6.25722	7.20676
7	F	13.2	65.8104	69.488	64.3587	66.004	4.98564	5.26425	4.87566	5.0003
8	F	10.8	144.783	129.782	126.201	136.363	13.4058	12.0168	11.6853	12.6262
9	F	8.6	107.91	107.523	104.039	114.394	12.5476	12.5026	12.0975	13.3016
10	F	14.4	18.6785	17.3236	17.0333	16.8397	1.29712	1.20303	1.18287	1.16943
11	F	13.5	62.1328	65.5201	68.2299	69.1009	4.60243	4.85334	5.05407	5.11859
12	F	13.6	46.4544	52.7451	48.2932	47.3254	3.41576	3.87832	3.55097	3.47981
13	F	13	22.0658	22.453	27.0984	25.937	1.69737	1.72715	2.08449	1.99516
14	F	9	60.1004	56.6163	63.1006	62.3263	6.67782	6.2907	7.01117	6.92515
15	F	10.9	58.2616	58.2616	58.8422	62.7134	5.3451	5.3451	5.39837	5.75353
16	F	13	142.267	141.879	130.266	144.202	10.9436	10.9138	10.0205	11.0925
17	F	14.8	113.523	110.91	107.523	111.974	7.67047	7.49391	7.26504	7.56584
18	F	11.5	118.459	118.556	99.2092	118.943	10.3008	10.3092	8.62689	10.3428
19	M	12.3	14.6138	16.7429	13.0653	15.0009	1.18811	1.36121	1.06222	1.21959
20	F	12.9	78.295	79.2628	83.4244	79.8435	6.06938	6.1444	6.467	6.18942
21	M	12.8	16.6462	14.517	15.5816	17.8075	1.30048	1.13414	1.21731	1.39121
22	F	6.2	113.523	87.0052	117.588	124.556	18.3102	14.0331	18.9658	20.0897
23	F	14.5	71.5204	69.3913	74.6174	80.3274	4.93244	4.7856	5.14603	5.53982
24	M	16.2	130.266	121.265	125.33	127.362	8.0411	7.48551	7.73643	7.86188
25	F	14	106.361	106.458	99.1027	116.039	7.59723	7.60414	7.07877	8.28852
26	M	12.9	146.912	136.363	152.719	157.074	11.3885	10.5708	11.8387	12.1763
27	M	13.8	138.686	140.815	136.363	139.654	10.0497	10.204	9.88138	10.1198
28	M	10.6	152.428	146.235	139.073	160.268	14.38	13.7957	13.1201	15.1196
29	M	14.3	12.0975	11.3233	10.1619	9.09732	0.845979	0.791836	0.710622	0.636176
30	M	14.5	115.652	110.813	101.619	97.8446	7.97601	7.64228	7.00821	6.7479
31	F	12.5	13.2589	9.29088	8.51664	15.0009	1.06071	0.74327	0.681331	1.20007
32	M	15.4	135.298	130.169	121.169	125.233	8.78561	8.45254	7.86809	8.13203
33	F	13.9	110.426	118.846	109.555	101.813	7.94432	8.55006	7.88165	7.32464
34	M	15.5	144.202	133.944	138.105	145.364	9.30337	8.64152	8.91	9.37829
35	M	12.8	123.298	120.588	108.103	105.393	9.63263	9.42093	8.44557	8.23386
36	F	12.4	130.266	114.975	100.651	121.072	10.5053	9.27215	8.11703	9.76385
37	M	15.6	180.688	187.947	163.268	186.011	11.5826	12.0479	10.4659	11.9238
38	F	13	128.911	132.589	116.717	118.652	9.91623	10.1991	8.97821	9.1271
39	F	12.3	125.427	126.298	113.62	123.975	10.1973	10.2681	9.23738	10.0793
40	F	11.6	116.136	116.717	100.748	96.3929	10.0117	10.0618	8.68517	8.30973
41	F	14.7	115.749	115.168	104.329	110.523	7.87407	7.83457	7.0972	7.51856
42	F	13.8	120.781	118.459	109.168	109.555	8.75228	8.58397	7.91071	7.93877
43	F	14.1	81.9727	81.6823	87.6827	96.1025	5.81366	5.79307	6.21863	6.81578
44	F	12.6	102.877	95.7154	111.974	110.62	8.16485	7.59646	8.88686	8.77933
45	F	15.2	135.008	138.395	138.589	132.976	8.88211	9.10496	9.11769	8.7484
46	F	12.7	120.685	118.168	130.556	117.588	9.50273	9.3046	10.28	9.25887
47	F	13	107.813	111.297	115.652	109.458	8.2933	8.56131	8.89632	8.41986
48	F	10.5	106.652	97.8446	97.651	94.9412	10.1573	9.31853	9.3001	9.04202
49	M	13.7	151.945	163.171	140.525	157.848	11.0908	11.9103	10.2573	11.5218
50	F	13	60.6811	57.6809	59.9068	61.5521	4.66777	4.43699	4.60822	4.73478
